# Supplementary material for: Modulating Surfactin Biosynthesis in Bacillus subtilis R31 Enhances Behavioural Traits and Biocontrol Efficacy Against Banana Fusarium Wilt
Source: Microb Biotechnol. 2025 Nov 6;18(11):e70261. doi: 10.1111/1751-7915.70261 (PMC12592238; doi:10.1111/1751-7915.70261)
Supplement: Supplementary file 2 — Table S1: Data preprocessing, statistics and quality control in the transcriptome sample. Table S2: Tags details table in the transcriptome sample. Table S3: Construct sequence of the vector. Table S4: Inhibition rates of B. subtilis R31 wild‐type and surfactin overexpressed strains against F. oxysporum XJZ2. Table S5: Biocontrol statistics of B. subtilis R31 wild‐type and surfactin overexpressed strains against F. oxysporum XJZ2. Table S6: Data preprocessing, statistics and quality control in the microbiome sample. Table S7: Tags details table in the microbiome sample. Table S8: Alpha diversity index of banana soil in each treatment. Table S9: Alpha diversity index of banana root in each treatment (R). Table S10: Alpha diversity index of banana rhizosphere soil in each treatment (RS). [file MBT2-18-e70261-s001.xlsx]

## Sheet: S1
Table S1 Data preprocessing, statistics and quality control in the Transcriptome sample
Sample	Raw Reads Num	Clean Reads Num(%)	Read length	adapter(%)	low quality(%)	polyA(%)	N(%)
S-48-3	7429032	7304748 (98.33%)	150 + 150	14512 (0.2%)	219512 (1.48%)	0 (0%)	16 (0.0%)
S-48-2	8915564	8753328 (98.18%)	150 + 150	21322 (0.24%)	280944 (1.58%)	0 (0%)	442 (0.0%)
S-48-1	11670012	11472496 (98.31%)	150 + 150	14662 (0.13%)	365708 (1.57%)	0 (0%)	0 (0.0%)
PhrC-48-3	8425008	8221656 (97.59%)	150 + 150	23512 (0.28%)	358904 (2.13%)	0 (0%)	388 (0.0%)
PhrC-48-2	9373002	9167584 (97.81%)	150 + 150	16696 (0.18%)	377444 (2.01%)	0 (0%)	0 (0.0%)
PhrC-48-1	10378054	9766150 (94.1%)	150 + 150	34890 (0.34%)	1153116 (5.56%)	0 (0%)	456 (0.0%)
Comk-48-3	9804864	9614928 (98.06%)	150 + 150	24510 (0.25%)	329992 (1.68%)	0 (0%)	430 (0.0%)
Comk-48-2	7031410	6890620 (98.0%)	150 + 150	13558 (0.19%)	254412 (1.81%)	0 (0%)	26 (0.0%)
Comk-48-1	7803706	7609722 (97.51%)	150 + 150	15322 (0.2%)	357288 (2.29%)	0 (0%)	18 (0.0%)
R31-48-3	8468430	7718548 (91.14%)	150 + 150	42134 (0.5%)	1415460 (8.36%)	0 (0%)	18 (0.0%)
R31-48-2	8053244	7538252 (93.61%)	150 + 150	27858 (0.35%)	974268 (6.05%)	0 (0%)	0 (0.0%)
R31-48-1	7497304	6934198 (92.49%)	150 + 150	47302 (0.63%)	1031552 (6.88%)	0 (0%)	28 (0.0%)
S-24-3	9120570	8940520 (98.03%)	150 + 150	16894 (0.19%)	326240 (1.79%)	0 (0%)	36 (0.0%)
S-24-2	7412996	7219328 (97.39%)	150 + 150	18098 (0.24%)	351088 (2.37%)	0 (0%)	26 (0.0%)
S-24-1	7871792	7726820 (98.16%)	150 + 150	19358 (0.25%)	251188 (1.6%)	0 (0%)	20 (0.0%)
PhrC-24-3	8037418	7640856 (95.07%)	150 + 150	46456 (0.58%)	700128 (4.36%)	0 (0%)	42 (0.0%)
PhrC-24-2	6952118	6630994 (95.38%)	150 + 150	21036 (0.3%)	600176 (4.32%)	0 (0%)	0 (0.0%)
PhrC-24-1	8272154	8019366 (96.94%)	150 + 150	28752 (0.35%)	448028 (2.71%)	0 (0%)	22 (0.0%)
Comk-24-3	7095884	6963602 (98.14%)	150 + 150	14954 (0.21%)	234604 (1.65%)	0 (0%)	26 (0.0%)
Comk-24-2	9196460	9013500 (98.01%)	150 + 150	13610 (0.15%)	337844 (1.84%)	0 (0%)	428 (0.0%)
Comk-24-1	7205638	7019778 (97.42%)	150 + 150	21028 (0.29%)	329624 (2.29%)	0 (0%)	20 (0.0%)
R31-24-3	7820014	7690496 (98.34%)	150 + 150	9620 (0.12%)	239744 (1.53%)	0 (0%)	26 (0.0%)
R31-24-2	9376386	9223712 (98.37%)	150 + 150	14554 (0.16%)	276180 (1.47%)	0 (0%)	30 (0.0%)
R31-24-1	7497304	6934198 (92.49%)	150 + 150	47302 (0.63%)	1031552 (6.88%)	0 (0%)	28 (0.0%)

## Sheet: S2
Table S2 Tags details table in the Transcriptome sample
Sample	Total_Reads	Unmapped_Reads	Unique_Mapped_Reads	Multiple_Mapped_reads	Mapping_Ratio
S-48-3	7244836	1051123(14.51%)	6137205(84.71%)	56508(0.78%)	0.8549
S-48-2	8634608	1312682(15.20%)	7242479(83.88%)	79447(0.92%)	0.848
S-48-1	11393046	1741557(15.29%)	9557415(83.89%)	94074(0.83%)	0.8471
PhrC-48-3	8063162	1636630(20.30%)	6361898(78.90%)	64634(0.80%)	0.797
PhrC-48-2	9056506	1983314(21.90%)	7011726(77.42%)	61466(0.68%)	0.781
PhrC-48-1	9634656	1748395(18.15%)	7829677(81.27%)	56584(0.59%)	0.8185
ComK-48-3	9523214	1404845(14.75%)	8024622(84.26%)	93747(0.98%)	0.8525
ComK-48-2	6844882	988738(14.44%)	5797486(84.70%)	58658(0.86%)	0.8556
ComK-48-1	7520578	1306017(17.37%)	6153432(81.82%)	61129(0.81%)	0.8263
R31-48-3	7639126	152664(2.00%)	7433192(97.30%)	53270(0.70%)	0.98
R31-48-2	7457308	115010(1.54%)	7289898(97.76%)	52400(0.70%)	0.9846
R31-48-1	6734668	161149(2.39%)	6514940(96.74%)	58579(0.87%)	0.9761
S-24-3	8607004	1144952(13.30%)	7411524(86.11%)	50528(0.59%)	0.867
S-24-2	6996148	1057537(15.12%)	5898791(84.31%)	39820(0.57%)	0.8488
S-24-1	7289758	1005794(13.80%)	6237497(85.57%)	46467(0.64%)	0.862
PhrC-24-3	7301022	1924630(26.36%)	5233433(71.68%)	142959(1.96%)	0.7364
PhrC-24-2	6191706	1213951(19.61%)	4880062(78.82%)	97693(1.58%)	0.8039
PhrC-24-1	7301822	1492536(20.44%)	5683233(77.83%)	126053(1.73%)	0.7956
ComK-24-3	6708734	900075(13.42%)	5776277(86.10%)	32382(0.48%)	0.8658
ComK-24-2	8176036	1263609(15.46%)	6859531(83.90%)	52896(0.65%)	0.8454
ComK-24-1	5899280	923258(15.65%)	4931069(83.59%)	44953(0.76%)	0.8435
R31-24-3	7564590	106328(1.41%)	7259353(95.96%)	198909(2.63%)	0.9859
R31-24-2	9046704	103594(1.15%)	8610172(95.17%)	332938(3.68%)	0.9885
R31-24-1	6734668	161149(2.39%)	6514940(96.74%)	58579(0.87%)	0.9761

## Sheet: S3
Table S3 Construct sequence of the vector
Primer Nane	Primer sequence (5’-3’)
P43-F	TTACCTATCACCTCAAATGGAATTCCATTTTGAACGATGACCTCG
P43-R	GTGTACATTCCTCTCTTACCTATAATGGT
comK-F	GGTAAGAGAGGAATGTACACATGAGTCAGAAAACAGACGC
comK-R	CAGTGGTGGTGGTGGTGGTGATACCGTTCCCCGAGCTCA
phrC-F	GGTAAGAGAGGAATGTACACATGAAATTGAAATCTAAGTTGTTTGTTATT’
phrC-R	CAGTGGTGGTGGTGGTGGTGCGTCATTCCTCTTTCTGTCACATG
cp-F	CCACTGAGGATCCAAAGGAGGAAGGATCAATGAAATTGAAATCTAAGTTGTTTG
cp-R	TCCTTTGGATCCTCAGTGGTGGTGGTGGTGGTGATACCGTTCCCCGAGCTCA
HisT7-F	CACCACCACCACCACCACTG
HisT7-R	ACGACGTTGTAAAACGACGGCCAGTCGGATATAGTTCCTCCTTTC

## Sheet: S4
Table S4 Inhibition rates of B.subtilis R31 wild-type and surfactin overexpressed strains against F.oxysporum XJZ2
Biocontrol strain	Antibacterial rate (%)
R31 WT	51.69±0.72 a
R31 (pHT315)	50.69±0.39 ab
R31 (pHT 315-comK )	51.84±0.82 a
R31 (pHT315-phrC )	49.69±1.14 b
R31 (pHT315-comKphrC )	49.45±1.11 b
Note: The data are mean ± standard deviation (n=3), and different lowercase letters in the same line represent the significant differences at P<0.05 by the Duncan test.

## Sheet: S5
Table S5 Biocontrol statistics of B.subtilis R31 wild -type and surfactin overexpressed strains against F.oxysporum XJZ2
Treatment	DI (%)	DS (%)	BE (%)
CK	36.67±5.77 a	17.62±5.02 a	-
R31 WT	13.33±5.77 b	1.90±2.18 b	83.80±7.65 a
R31 (pHT 315-com K )	6.67±5.77 b	0.95±0.82 b	89.58±13.01 a
R31 (pHT315-phrC )	6.67±5.77 b	2.86±3.78 b	84.03±22.74 a
R31 (pHT315-com K phrC )	13.33±5.77 b	3.81±2.97 b	78.24±17.25 a
Note: The concentration of F.oxysporum XJZ2 spore solution was 1.0×106 cfu/mL.The data are mean ± standard deviation (n=30), and different lowercase letters in the same line represent the sign ificant differences at P <0.05 by the Duncan test. DI stands for disease incidence, DS stands for disease severity, BE stands for biocontrol efficiency.

## Sheet: S6
Table S6 Data preprocessing, statistics and quality control in the microbiome sample
Sample Name	Raw Reads	Clean Reads	Raw Tags	Clean Tags	Chimera	Effective Tags	Effective Ratio (%)
CK-H-R1	126081	125917	123308	122859	25492	97367	77.23
CK-H-R2	131706	131547	128636	128232	15131	113101	85.87
CK-H-R3	131484	131363	129106	128667	22428	106239	80.8
CK-H-RS1	135538	135386	133230	132872	22874	109998	81.16
CK-H-RS2	135058	134912	132763	132364	19905	112459	83.27
CK-H-RS3	135031	134854	132170	131496	26882	104614	77.47
CK-H-S1	133869	133741	131094	130280	27538	102742	76.75
CK-H-S2	122654	122537	120678	120288	20410	99878	81.43
CK-H-S3	121206	121056	118658	117813	27820	89993	74.25
FOC-FOC-R1	127304	127177	124849	124576	17556	107020	84.07
FOC-FOC-R2	122747	122626	120480	120133	18866	101267	82.5
FOC-FOC-R3	128058	127940	126092	125792	25185	100607	78.56
FOC-FOC-RS1	133259	133134	130983	130229	22696	107533	80.69
FOC-FOC-RS2	136779	136645	134565	133661	25645	108016	78.97
FOC-FOC-RS3	130294	130151	127976	127271	25470	101801	78.13
FOC-FOC-S1	131286	131134	128774	127863	28797	99066	75.46
FOC-FOC-S2	131042	130886	128436	127801	21989	105812	80.75
FOC-FOC-S3	129191	129063	126780	126124	25934	100190	77.55
FOC-H-R1	120495	120332	117677	117346	22812	94534	78.45
FOC-H-R2	125363	125215	123098	122479	9553	112926	90.08
FOC-H-R3	135152	135025	132717	132366	18973	113393	83.9
FOC-H-RS1	121043	120872	118722	118249	23028	95221	78.67
FOC-H-RS2	126387	126246	124085	123654	21107	102547	81.14
FOC-H-RS3	137926	137762	135279	134508	30816	103692	75.18
FOC-H-S1	137063	136914	134391	133543	26595	106948	78.03
FOC-H-S2	130542	130406	128092	127350	23347	104003	79.67
FOC-H-S3	127289	127148	124593	123512	25276	98236	77.18
R31-FOC-R1	131532	131389	129351	129019	12763	116256	88.39
R31-FOC-R2	131509	131344	129050	128713	26306	102407	77.87
R31-FOC-R3	132475	132333	130087	129744	19367	110377	83.32
R31-FOC-RS1	122711	122580	120677	120244	20786	99458	81.05
R31-FOC-RS2	125345	125196	123012	122426	24413	98013	78.19
R31-FOC-RS3	132138	131961	129503	128843	29077	99766	75.5
R31-FOC-S1	135320	135149	132581	131444	29557	101887	75.29
R31-FOC-S2	130357	130199	127804	127163	25236	101927	78.19
R31-FOC-S3	121927	121769	119032	118094	25144	92950	76.23
R31-H-R1	132122	131993	129488	129164	24829	104335	78.97
R31-H-R2	137717	137572	134087	133607	25613	107994	78.42
R31-H-R3	122897	122770	120731	120347	20359	99988	81.36
R31-H-RS1	129832	129685	127358	127081	20346	106735	82.21
R31-H-RS2	136112	135948	133443	133005	24644	108361	79.61
R31-H-RS3	136392	136236	133680	133066	30270	102796	75.37
R31-H-S1	127996	127839	125172	124271	26031	98240	76.75
R31-H-S2	130587	130462	128129	127680	20732	106948	81.9
R31-H-S3	133671	133553	131174	130315	27676	102639	76.78
comK-FOC-R1	121841	121697	119343	118908	20471	98437	80.79
comK-FOC-R2	122856	122711	120541	120176	15205	104971	85.44
comK-FOC-R3	137950	137798	135263	134783	18714	116069	84.14
comK-FOC-RS1	133521	133362	131158	130803	21767	109036	81.66
comK-FOC-RS2	132543	132377	130053	129556	22850	106706	80.51
comK-FOC-RS3	124732	124588	122174	121522	27631	93891	75.27
comK-FOC-S1	126173	126037	123598	122538	25307	97231	77.06
comK-FOC-S2	132094	131952	129455	128532	27144	101388	76.75
comK-FOC-S3	135204	135063	132711	131836	23744	108092	79.95
comK-H-R1	130368	130257	128463	128013	9436	118577	90.96
comK-H-R2	136258	136149	134209	133789	15848	117941	86.56
comK-H-R3	133016	132907	130935	130597	17663	112934	84.9
comK-H-RS1	122926	122805	120554	120167	21852	98315	79.98
comK-H-RS2	137557	137397	135155	134599	24643	109956	79.93
comK-H-RS3	123305	123182	120962	120281	26028	94253	76.44
comK-H-S1	122761	122651	120337	119146	27736	91410	74.46
comK-H-S2	129499	129372	126422	125412	24121	101291	78.22
comK-H-S3	124736	124597	122005	120741	27018	93723	75.14
phrC-FOC-R1	126175	126037	123661	123304	27030	96274	76.3
phrC-FOC-R2	130294	130156	127390	127057	22165	104892	80.5
phrC-FOC-R3	125572	125447	123565	123265	11824	111441	88.75
phrC-FOC-RS1	133157	133001	131032	130641	21053	109588	82.3
phrC-FOC-RS2	128883	128716	126405	125940	22544	103396	80.22
phrC-FOC-RS3	137313	137158	135013	134294	29680	104614	76.19
phrC-FOC-S1	137690	137514	134956	134119	25681	108438	78.76
phrC-FOC-S2	136333	136209	133859	133339	18029	115310	84.58
phrC-FOC-S3	130800	130661	128136	127202	24112	103090	78.81
phrC-H-R1	125036	124895	122644	122340	26602	95738	76.57
phrC-H-R2	120037	119856	117666	117096	14949	102147	85.1
phrC-H-R3	136083	135916	132678	132160	24775	107385	78.91
phrC-H-RS1	120857	120718	118835	118472	20582	97890	81
phrC-H-RS2	121523	121422	119674	119263	21066	98197	80.81
phrC-H-RS3	124462	124361	122083	121484	26330	95154	76.45
phrC-H-S1	136478	136297	133385	132410	29628	102782	75.31
phrC-H-S2	120590	120439	118228	117606	10353	107253	88.94
phrC-H-S3	133694	133538	131038	130374	28139	102235	76.47
S-FOC-R1	122721	122595	120528	120285	18716	101569	82.76
S-FOC-R2	135632	135477	132482	132133	23989	108144	79.73
S-FOC-R3	135798	135643	132854	132487	28551	103936	76.54
S-FOC-RS1	120339	120219	118168	117671	18051	99620	82.78
S-FOC-RS2	137549	137415	135208	134663	25058	109605	79.68
S-FOC-RS3	129117	128942	126322	125621	14810	110811	85.82
S-FOC-S1	123553	123395	120817	119981	21491	98490	79.71
S-FOC-S2	137905	137732	134690	133832	28927	104905	76.07
S-FOC-S3	134108	133944	131212	130241	29197	101044	75.35
S-H-R1	136776	136587	133400	132998	24515	108483	79.31
S-H-R2	127205	127017	123653	123190	19177	104013	81.77
S-H-R3	131943	131761	128653	128298	23420	104878	79.49
S-H-RS1	130341	130180	127902	127333	25805	101528	77.89
S-H-RS2	121122	121007	118995	118572	23620	94952	78.39
S-H-RS3	124296	124113	121610	120951	28265	92686	74.57
S-H-S1	137131	136950	134488	133540	31311	102229	74.55
S-H-S2	133996	133828	130849	129588	26758	102830	76.74
S-H-S3	127400	127255	124728	123790	28360	95430	74.91

## Sheet: S7
Table S7 Tags details table in the microbiome sample
SampleID	Total Tags	Taxon Tags	Unclassified Tags	Singleton Tags	OTUs
CK-H-R1	97367	58948	0	38419	1687
CK-H-R2	113101	88078	0	25023	1219
CK-H-R3	106239	70285	0	35954	1829
CK-H-RS1	109998	73320	0	36678	1790
CK-H-RS2	112459	81803	0	30656	1778
CK-H-RS3	104614	59659	0	44955	2517
CK-H-S1	102742	51918	0	50824	3333
CK-H-S2	99878	67245	0	32633	2086
CK-H-S3	89993	43613	0	46380	3185
FOC-FOC-R1	107020	84054	0	22966	889
FOC-FOC-R2	101267	73741	0	27526	1064
FOC-FOC-R3	100607	66589	0	34018	1307
FOC-FOC-RS1	107533	67813	0	39720	2967
FOC-FOC-RS2	108016	64867	0	43149	2971
FOC-FOC-RS3	101801	55219	0	46582	2822
FOC-FOC-S1	99066	50448	0	48618	3408
FOC-FOC-S2	105812	67958	0	37854	2680
FOC-FOC-S3	100190	55590	0	44600	3815
FOC-H-R1	94534	62606	0	31928	1230
FOC-H-R2	112926	95803	0	17123	1372
FOC-H-R3	113393	85593	0	27800	1663
FOC-H-RS1	95221	54884	0	40337	2652
FOC-H-RS2	102547	67654	0	34893	2568
FOC-H-RS3	103692	50588	0	53104	3253
FOC-H-S1	106948	63965	0	42983	3372
FOC-H-S2	104003	65172	0	38831	2819
FOC-H-S3	98236	54359	0	43877	3437
R31-FOC-R1	116256	96121	0	20135	1339
R31-FOC-R2	102407	68448	2	33957	1253
R31-FOC-R3	110377	84251	0	26126	1581
R31-FOC-RS1	99458	62377	0	37081	2090
R31-FOC-RS2	98013	56506	0	41507	2740
R31-FOC-RS3	99766	52365	0	47401	2527
R31-FOC-S1	101887	54198	0	47689	3167
R31-FOC-S2	101927	60608	0	41319	2682
R31-FOC-S3	92950	49582	0	43368	2944
R31-H-R1	104335	66412	0	37923	1742
R31-H-R2	107994	66180	3	41811	1560
R31-H-R3	99988	67281	0	32707	1721
R31-H-RS1	106735	73306	0	33429	1229
R31-H-RS2	108361	64768	0	43593	2239
R31-H-RS3	102796	52821	0	49975	2913
R31-H-S1	98240	54347	0	43893	3208
R31-H-S2	106948	72925	0	34023	2323
R31-H-S3	102639	52236	0	50403	3194
comK-FOC-R1	98437	65354	0	33083	1910
comK-FOC-R2	104971	78948	0	26023	1690
comK-FOC-R3	116069	85521	0	30548	2015
comK-FOC-RS1	109036	72706	0	36330	1664
comK-FOC-RS2	106706	69937	0	36769	2403
comK-FOC-RS3	93891	48530	0	45361	3241
comK-FOC-S1	97231	55098	0	42133	2966
comK-FOC-S2	101388	55688	0	45700	3345
comK-FOC-S3	108092	69300	0	38792	2796
comK-H-R1	118577	103614	0	14963	956
comK-H-R2	117941	94348	0	23593	1341
comK-H-R3	112934	88697	0	24237	999
comK-H-RS1	98315	62366	0	35949	1979
comK-H-RS2	109956	68115	0	41841	2548
comK-H-RS3	94253	48639	0	45614	2897
comK-H-S1	91410	45104	0	46306	3351
comK-H-S2	101291	56707	0	44584	2958
comK-H-S3	93723	47831	0	45892	3279
phrC-FOC-R1	96274	54083	0	42191	1086
phrC-FOC-R2	104892	82382	0	22510	979
phrC-FOC-R3	111441	93674	0	17767	1094
phrC-FOC-RS1	109588	73791	0	35797	1844
phrC-FOC-RS2	103396	62923	0	40473	2456
phrC-FOC-RS3	104614	54998	0	49616	3225
phrC-FOC-S1	108438	65564	0	42874	3215
phrC-FOC-S2	115310	85342	0	29968	2290
phrC-FOC-S3	103090	63453	0	39637	2779
phrC-H-R1	95738	59729	0	36009	1479
phrC-H-R2	102147	80256	0	21891	1504
phrC-H-R3	107385	70937	0	36448	1624
phrC-H-RS1	97890	59362	0	38528	2370
phrC-H-RS2	98197	59614	3	38580	2273
phrC-H-RS3	95154	47004	0	48150	3222
phrC-H-S1	102782	53740	0	49042	3520
phrC-H-S2	107253	90425	0	16828	1428
phrC-H-S3	102235	55309	0	46926	2923
S-FOC-R1	101569	73632	0	27937	1215
S-FOC-R2	108144	73004	0	35140	1510
S-FOC-R3	103936	62167	0	41769	1650
S-FOC-RS1	99620	71101	0	28519	2191
S-FOC-RS2	109605	66452	0	43153	2422
S-FOC-RS3	110811	85948	0	24863	2324
S-FOC-S1	98490	63499	0	34991	2701
S-FOC-S2	104905	57064	0	47841	2708
S-FOC-S3	101044	53603	0	47441	3286
S-H-R1	108483	72252	2	36229	1319
S-H-R2	104013	73042	3	30968	1428
S-H-R3	104878	68967	0	35911	1555
S-H-RS1	101528	55854	0	45674	2868
S-H-RS2	94952	50844	0	44108	2566
S-H-RS3	92686	46669	0	46017	3179
S-H-S1	102229	50325	0	51904	3895
S-H-S2	102830	55277	1	47552	2888
S-H-S3	95430	48432	0	46998	3202
Avg	103489	65593	0	37896	2310

## Sheet: S8
Table S8 Alpha diversity index of banana soil in each treatment
Treatment	Sample	Chao1	Shannon	PD
CK	Health (H)	3237.78±650.73	7.65±2.37	428.15±68.61
		a	a	a
	Health (H)	3554.54±309.41	8.34±1.04	402.88±42.26
	Disease (FOC)	a	a	a
FOC		3591.19±567.80	8.58±1.10	430.41±72.97
		A	A	A
	Health (H)	3261.91±395.27	7.81±2.34	378.41±69.29
	Disease (FOC)	a	a	a
R31 WT		3224.52±208.68	8.53±1.03	442.19±26.99
		A	A	A
	Health (H)	3445.22±0.69	8.85±192.89	413.58±20.93
R31		a	a	a
(pHT315-comK)	Disease (FOC)	3345.37±244.45 A	8.86±1.42	390.02±36.41 A
			A
	Health (H)	1153.10±177.56	4.48±0.94	245.81±132.60
R31		a	a	a
(pHT315-phrC)	Disease (FOC)	3040.82±523.29 A	8.25±1.11	344.52±49.22 A
			A
	Health (H)	1597.99±71.77	3.57±0.79	215.84±9.88
R31		a	a	a
(S)	Disease (FOC)	2926.16±575.35 A	6.37±1.62	330.95±72.30 A
			A
Note: Data in the table are mean ± standard deviation (n=3) and different upper and lower case letters in the same column represent Tukey's HDS method of testing for significant differences between healthy and diseased banana plant soils at the P<0.05 level.

## Sheet: S9
Table S9 Alpha diversity indexofbanana rootin each treatment (R)
Treatment	Sample	Chao1	Shannon	PD
CK	Health (H)	1900.92±362.12	3.74±0.90	298.67±40.64
		a	a	a
	Health (H)	1751.77±244.93	4.05±0.67	207.22±23.17
	Disease (FOC)	ab	a	bc
FOC		1374.47±208.93	3.56±0.37	211.79±13.12
		BC	A	B
	Health (H)	1987.84±94.24	4.38±0.17	240.28±14.42
	Disease (FOC)	a	a	ab
R31 WT		1683.44±184.32	3.13±0.60	208.06±21.88
		BC	A	C
	Health (H)	1318.86±186.47 b	3.83±1.16	168.97±24.17
R31			a	c
(pHT315-comK)	Disease (FOC)	2191.81±168.66 A	5.14±0.71 A	322.65±20.57 A
	Health (H)	1870.93±99.72 ab	3.88±0.30	269.97±10.39 ab
R31			a
(pHT315-phrC)	Disease (FOC)	1325.05±43.82 C	3.26±1.28 A	161.72±9.37 BC
	Health (H)	1781.03±139.88 ab	3.31±0.48	213.83±11.35 bc
R31			a
(S)	Disease (FOC)	1840.78±223.07 AB	3.9±0.58	214.75±24.64 BC
			A
Note: The data in the table are mean ± standard deviation (n=3), and different upper and lower case letters in the same column represent the Tukey HDS method of testing the root system of healthy and diseased banana plants for significant differences at the P<0.05 level.

## Sheet: S10
Table S10 Alpha diversity index of banana rhizosphere soil in each treatment (RS)
Treatment	Sample	Chao1	Shannon	PD
CK	Health (H)	436.88±2410.56	5.06±1.20	336.61±45.90
		a	a	a
	Health (H)	3214.78±285.25	6.62±1.38	357.26±51.95
	Disease (FOC)	a	a	a
FOC		3359.12±101.57	6.57±0.12	357.26±4.81 A
		A	A
	Health (H)	2448.16±897.04	6.23±1.87	283.52±93.40
	Disease (FOC)	a	a	a
R31 WT		2796.89±310.50	6.77±1.26	318.12±39.44
		A	A	A
	Health (H)	2872.52±410.39	6.54±1.67 A	315.44±49.60
R31		a		a
(pHT315-comK)	Disease (FOC)	2830.53±747.21 A	5.99±2.35 A	390.37±88.25 A
	Health (H)	1755.34±177.56	4.48±0.94	245.81±22.37
R31		a	a	a
(pHT315-phrC)	Disease (FOC)	2851.52±578.80 A	6.27±2.01 A	352.91±68.93 A
	Health (H)	2990.52±498.78	6.53±1.49	337.36±60.63
R31		a	a	a
(S)	Disease (FOC)	2861.8±651.91 A	6.22±1.74 A	324.54±83.96 A
Note:Data in the table are mean ± standard deviation (n=3) and different upper and lower case letters in the same column represent Tukey's HDS test for significant differences between healthy and diseased banana plant inter-root soils at the P<0.05 level.
